# Supplementary material for: Cluster Size of Amylopectin and Nanosized Amylopectin Fragments Characterized by Pyrene Excimer Formation
Source: Polymers (Basel). 2022 Aug 21;14(16):3418. doi: 10.3390/polym14163418 (PMC9412863; doi:10.3390/polym14163418)
Supplement: Supplementary file 1 [file polymers-14-03418-s001.zip]

Archive with 1 entries (1 files):
- polymers-1843290-supplementary.pdf
